# Supplementary material for: Effect of Nitrogen Addition on Soil Microbial Functional Gene Abundance and Community Diversity in Permafrost Peatland
Source: Microorganisms. 2021 Dec 2;9(12):2498. doi: 10.3390/microorganisms9122498 (PMC8707234; doi:10.3390/microorganisms9122498)
Supplement: Supplementary file 1 [file microorganisms-09-02498-s001.zip]

Archive with 1 entries (1 files):
- microorganisms-1462068-SI.pdf
